# Supplementary material for: An energy and information analysis method of logic gates based on stochastic thermodynamics
Source: PNAS Nexus. 2024 Aug 26;3(9):pgae365. doi: 10.1093/pnasnexus/pgae365 (PMC11410042; doi:10.1093/pnasnexus/pgae365)
Supplement: pgae365_Supplementary_Data [file pgae365_supplementary_data.zip]

Archive with 2 entries (2 files):
- PNASNEXUS-PNASNEXUS-2024-00048-TRR-s01.pdf
- PNASNEXUS-PNASNEXUS-2024-00048-TRR-s02.tex
