# Supplementary material for: An energy and information analysis method of logic gates based on stochastic thermodynamics
Source: PNAS Nexus. 2024 Aug 26;3(9):pgae365. doi: 10.1093/pnasnexus/pgae365 (PMC11410042; doi:10.1093/pnasnexus/pgae365)
Supplement: pgae365_Supplementary_Data [file pgae365_supplementary_data.zip › PNASNEXUS-PNASNEXUS-2024-00048-TRR-s02.tex]

\documentclass[9pt,twoside,lineno]{pnas-new}
% Use the lineno option to display guide line numbers if required.

\templatetype{pnassupportinginfo}

\title{An Energy and Information Analysis Method of Logic Gates Based on Stochastic Thermodynamics}
\author{Xiaohu Ge, Muyao Ruan, Xiaoxuan Peng, Yong Xiao and Yang Yang}
\correspondingauthor{Yong Xiao and Yang Yang.\\E-mail: yongxiao@hust.edu.cn, yyiot@hkust-gz.edu.cn}

\begin{document}

%% Comment out or remove this line before generating final copy for submission; this will also remove the warning re: "Consecutive odd pages found".
% \instructionspage  

\maketitle

%% Adds the main heading for the SI text. Comment out this line if you do not have any supporting information text.
\SItext


% \subsection*{Subhead}
% Type or paste text here. This should be additional explanatory text such as an extended technical description of results, full details of mathematical models, etc.   

\section*{Appendix S1: Detailed energy consumption derivation of NAND gate}

In this appendix, the details about the energy consumption derivation of NAND gate are given. At the moment $t$, the state distribution of NAND gate is represented by the electron number distribution of transistors, i.e., ${{\mathsf{s}}^{t}}=\left[ {{n}_{{{\mathrm{N}}_{\mathrm{1}}}}},{{n}_{{{\mathrm{N}}_{\mathrm{2}}}}},{{n}_{{{\mathrm{P}}_{\mathrm{1}}}}},{{n}_{{{\mathrm{P}}_{\mathrm{2}}}}} \right]$, where ${{n}_{{{\mathrm{N}}_{\mathrm{1}}}}}$ and ${{n}_{{{\mathrm{N}}_{\mathrm{2}}}}}$ represent the numbers of electrons in the N-type transistors ${{\mathrm{N}}_{\mathrm{1}}}$ and ${{\mathrm{N}}_{\mathrm{2}}}$, ${{n}_{{{\mathrm{P}}_{\mathrm{1}}}}}$ and ${{n}_{{{\mathrm{P}}_{\mathrm{2}}}}}$ represent the number of electrons in the P-type transistors ${{\mathrm{P}}_{\mathrm{1}}}$ and ${{\mathrm{P}}_{\mathrm{2}}}$, respectively. Considering the single-electron transistor adopted in this article, the range of electron number is configured as ${{n}_{{{\mathrm{N}}_{\mathrm{1}}}}},{{n}_{{{\mathrm{N}}_{\mathrm{2}}}}},{{n}_{{{\mathrm{P}}_{\mathrm{1}}}}},{{n}_{{{\mathrm{P}}_{\mathrm{2}}}}}\in \left\{ 0,1 \right\}$ for a transistor.

When the local detailed balance condition can be satisfied \cite{gnesotto2018broken}, the transfer process of electrons within the logic gate can be approximated as a Markovian process. Let ${{\mathsf{s}}^{t+\Delta t}}$ be the state distribution of NAND gates at the moment $t+\Delta t$. The state transition of NAND gate is given by

\begin{equation}
\label{eq10}
{{\mathsf{s}}^{t+\Delta t}}={{\mathbf{D}}_{\text{NAND}}}\cdot {{\mathsf{s}}^{t}},
\end{equation}
where ${{\mathbf{D}}_{\text{NAND}}}$ is the transition rate matrix of NAND gate, which is described as \cite{kuang2022modeling}

\begin{equation}
\label{eq11}
\begin{split}
{{\mathbf{D}}_{\text{NAND}}}=\left[ \begin{matrix}
   -{{F}_{1}} & {{\delta }_{\mathrm{d}{{\mathrm{P}}_{\mathrm{1}}}}}+{{\delta }_{\mathrm{g}{{\mathrm{P}}_{\mathrm{1}}}}} & \cdots  & 0 & 0  \\
   {{\delta }_{{{\mathrm{P}}_{\mathrm{1}}}\mathrm{d}}}+{{\delta }_{{{\mathrm{P}}_{\mathrm{1}}}\mathrm{g}}} & -{{F}_{2}} & \cdots  & 0 & 0  \\
   {{\delta }_{{{\mathrm{P}}_{\mathrm{2}}}\mathrm{d}}}+{{\delta }_{{{\mathrm{P}}_{\mathrm{2}}}\mathrm{g}}} & {{\delta }_{{{\mathrm{P}}_{\mathrm{2}}}{{\mathrm{P}}_{\mathrm{1}}}}} & \cdots  & 0 & 0  \\
   {{\delta }_{{{\mathrm{N}}_{\mathrm{1}}}\mathrm{g}}} & {{\delta }_{{{\mathrm{N}}_{\mathrm{1}}}{{\mathrm{P}}_{\mathrm{1}}}}} & \cdots  & 0 & 0  \\
   {{\delta }_{{{\mathrm{N}}_{\mathrm{2}}}\mathrm{s}}} & 0 & \cdots  & 0 & 0  \\
   0 & {{\delta }_{{{\mathrm{P}}_{\mathrm{2}}}\mathrm{d}}}+{{\delta }_{{{\mathrm{P}}_{\mathrm{2}}}\mathrm{g}}} & \cdots  & {{\delta }_{\mathrm{g}{{\mathrm{N}}_{1}}}} & 0  \\
   0 & {{\delta }_{{{\mathrm{N}}_{\mathrm{1}}}\mathrm{g}}} & \cdots  & {{\delta }_{\mathrm{d}{{\mathrm{P}}_{\mathrm{2}}}}}+{{\delta }_{\mathrm{g}{{\mathrm{P}}_{\mathrm{2}}}}} & 0  \\
   0 & {{\delta }_{{{\mathrm{N}}_{\mathrm{2}}}\mathrm{s}}} & \cdots  & 0 & 0  \\
   0 & 0 & \cdots  & {{\delta }_{\mathrm{d}{{\mathrm{P}}_{\mathrm{1}}}}}+{{\delta }_{\mathrm{g}{{\mathrm{P}}_{\mathrm{1}}}}} & 0  \\
   0 & 0 & \cdots  & 0 & 0  \\
   0 & 0 & \cdots  & 0 & 0  \\
   0 & 0 & \cdots  & 0 & {{\delta }_{\mathrm{d}{{\mathrm{P}}_{\mathrm{1}}}}}+{{\delta }_{\mathrm{g}{{\mathrm{P}}_{\mathrm{1}}}}}  \\
   0 & 0 & \cdots  & 0 & {{\delta }_{\mathrm{d}{{\mathrm{P}}_{\mathrm{2}}}}}+{{\delta }_{\mathrm{g}{{\mathrm{P}}_{\mathrm{2}}}}}  \\
   0 & 0 & \cdots  & {{\delta }_{{{\mathrm{N}}_{\mathrm{2}}}{{\mathrm{N}}_{1}}}} & {{\delta }_{\mathrm{g}{{\mathrm{N}}_{\mathrm{1}}}}}  \\
   0 & 0 & \cdots  & -{{F}_{14}} & {{\delta }_{\mathrm{s}{{\mathrm{N}}_{\mathrm{2}}}}}  \\
   0 & 0 & \cdots  & {{\delta }_{{{\mathrm{N}}_{\mathrm{2}}}\mathrm{s}}} & -{{F}_{15}}  \\
\end{matrix} \right]
 \\ 
\end{split},
\end{equation}
where ${{F}_{n}}=\sum\limits_{m\ne n}{{{\left( {{\mathbf{D}}_{\text{NAND}}} \right)}_{m,n}}}$. Transfer rates between electrode $i$ and transistor $j$ are denoted as ${{\delta }_{ji}}=\Gamma \cdot {{f}_{i}}\left( {{\varepsilon }_{j}} \right)$ and ${{\delta }_{ij}}=\Gamma \cdot \left[ 1-{{f}_{i}}\left( {{\varepsilon }_{j}} \right) \right]$, respectively. The function ${{f}_{i}}\left( {{\varepsilon }_{j}} \right)$ is a Fermi distribution and denoted by ${{f}_{i}}\left( {{\varepsilon }_{j}} \right)={{\left[ {{e}^{\beta \left( {{\varepsilon }_{j}}-{{\mu }_{i}} \right)}}+1 \right]}^{-1}}$. ${{\mu }_{i}}$ and ${{\varepsilon }_{j}}$ are the chemical potential of the electrode $i$ and the energy level of the transistor $j$, respectively. ${{\mu }_{i}}$ and ${{\varepsilon }_{j}}$ have a linear relationship with the voltage \cite{gao2021molecular}. By adjusting the linear relationship between the energy level and voltage, characteristics of different types of transistors can be mimicked. $\Gamma $ is a rate constant. $\beta =1/kT$, where $k$ is the Boltzmann coefficient, $T$ is the temperature. The transfer rate between the transistors ${{j}_{1}}$ and ${{j}_{2}}$ follows the Bose-Einstein distribution, ${{j}_{1}},{{j}_{2}}\in \{{{\mathrm{P}}_{\mathrm{1}}}\mathrm{,}{{\mathrm{P}}_{\mathrm{2}}}\mathrm{,}{{\mathrm{N}}_{\mathrm{1}}}\mathrm{,}{{\mathrm{N}}_{\mathrm{2}}}\}$.

Based on the transition rate matrix ${{\mathbf{D}}_{\text{NAND}}}$, the average electron amount $\left\langle {{n}_{j}} \right\rangle $ of the transistor $j$ can be obtained at the present observation time interval. Furthermore, the current flowing from the electrode $i$ to the transistor $j$ is denoted as ${{J}_{i\to j}}$, which is calculated by

\begin{equation}
\label{eq12}
{{J}_{i\to j}}=q\left[ {{\delta }_{ji}}\left( 1-\left\langle {{n}_{j}} \right\rangle  \right)-{{\delta }_{ij}}\left\langle {{n}_{j}} \right\rangle  \right],
\end{equation}
where $q$ is the electric charge unit, $\left\langle {{n}_{j}} \right\rangle $ is the average number of electrons of the transistor $j$ at the present observation time. Furthermore, the energy consumption of gate $\mathrm{NAN}{{\mathrm{D}}_{r}}$ is given by

\begin{equation}
\label{eq13}
W_{\text{NAND}}^{{r}}\left( \tau  \right)=\int_{0}^{\tau }{\left[ {{J}_{\mathrm{s}\to \mathrm{N}_{\mathrm{2}}^{{}}}}\left( \mu _{\mathrm{s}}^{{}}-\mu _{\mathrm{g}}^{{}} \right)+{{J}_{\mathrm{d}\to \mathrm{P}_{\mathrm{1}}^{{}}}}\left( \mu _{\mathrm{d}}^{{}}-\mu _{\mathrm{g}}^{{}} \right)+{{J}_{\mathrm{d}\to {{\mathrm{P}}_{2}}}}\left( \mu _{\mathrm{d}}^{{}}-\mu _{\mathrm{g}}^{{}} \right) \right]}\ dt \\ 
,
\end{equation}
where the upper bound of integration $\tau $ is the propagation delay, which is taken as the moment when the difference between the output voltage and the expected voltage exceeds a certain threshold. \eqref{eq13} shows that the energy consumption of gate $\mathrm{NAN}{{\mathrm{D}}_{r}}$ results from the continuous migration of electrons between transistors and electrodes.

\section*{Appendix S2: Detailed mutual information derivation of XOR gate}

In this appendix, the details about the mutual information between the input and output of XOR gate are given. Based on the stochastic thermodynamic model of XOR gate, the output voltage distribution of XOR gate is governed by Gaussian distributions based on Gillespie's algorithm \cite{gao2021molecular}. Assume that the output symbol of XOR gate is $y_{n}^{\mathrm{XOR}}$ at the time step $n$. The probability density function of output voltage of XOR gate $V_{\mathrm{out}}^{\mathrm{XOR}}$ is expressed as
\begin{equation}
\label{eq14}
{{f}_{\text{p}}}\left( V_{\text{out}}^{\text{XOR}} \right)=\left\{ \begin{aligned}
  & \sqrt{\frac{\beta {{C}_{\text{g}}}}{2\pi }}\exp \left[ -\frac{1}{2}\beta {{C}_{\text{g}}}{{\left( V_{\text{out}}^{\text{XOR}} \right)}^{2}} \right]\times {{\mathbb{I}}_{+}}\ \text{,}\ \text{if}\ {{a}_{n}}\oplus {{b}_{n}}=0 \\ 
 & \sqrt{\frac{\beta {{C}_{\text{g}}}}{2\pi }}\exp \left[ -\frac{1}{2}\beta {{C}_{\text{g}}}{{\left( V_{\text{out}}^{\text{XOR}}-{{V}_{\text{d}}} \right)}^{2}} \right]\times {{\mathbb{I}}_{-}},\ \text{else} \\ 
\end{aligned} \right.,
\end{equation}
where ${{\mathbb{I}}_{+}}=1$ when $V_{\text{out}}^{\text{XOR}}\ge 0$, otherwise ${{\mathbb{I}}_{+}}=0$. ${{\mathbb{I}}_{-}}=1$ when $V_{\text{out}}^{\text{XOR}}\le {{V}_{\text{d}}}$, otherwise ${{\mathbb{I}}_{-}}=0$. The symbol $\oplus $ denotes the operation of XOR. Therefore, the mutual information between the input and output of XOR gate is derived as

\begin{equation}
\label{eq15}
\begin{aligned}
  & I\left( AB;{{Y}_{\mathrm{XOR}}} \right)=\sum\limits_{{{a}_{n}}\in A}{\sum\limits_{{{b}_{n}}\in B}{\sum\limits_{y_{n}^{\mathrm{XOR}}\in {{Y}_{\mathrm{XOR}}}}{p\left( {{a}_{n}},{{b}_{n}},y_{n}^{\mathrm{XOR}} \right){{\log }_{2}}\left( \frac{p\left( {{a}_{n}},{{b}_{n}},y_{n}^{\mathrm{XOR}} \right)}{p\left( {{a}_{n}}{{b}_{n}} \right)p\left( y_{n}^{\mathrm{XOR}} \right)} \right)}}} \\ 
 & \text{             }=\sum\limits_{{{a}_{n}}\in A}{\sum\limits_{{{b}_{n}}\in B}{\sum\limits_{y_{n}^{\mathrm{XOR}}\in {{Y}_{\mathrm{XOR}}}}{p\left( {{a}_{n}},{{b}_{n}},y_{n}^{\mathrm{XOR}} \right){{\log }_{2}}\left( \frac{p\left( y_{n}^{\mathrm{XOR}}|{{a}_{n}}{{b}_{n}} \right)}{p\left( y_{n}^{\mathrm{XOR}} \right)} \right)}}}  
\end{aligned},
\end{equation}
where $p\left( {{a}_{n}},{{b}_{n}},y_{n}^{\mathrm{XOR}} \right)$ is the joint probability when the input of XOR gate is ${{a}_{n}}{{b}_{n}}$ and the output symbol is $y_{n}^{\mathrm{XOR}}$, $p\left( {{a}_{n}}{{b}_{n}} \right)$ is the probability when the input is ${{a}_{n}}{{b}_{n}}$, $p\left( y_{n}^{\mathrm{XOR}}|{{a}_{n}}{{b}_{n}} \right)$ is the conditional probability when the output symbol is $y_{n}^{\mathrm{XOR}}$ and the input symbol is ${{a}_{n}}{{b}_{n}}$, and $p\left( y_{n}^{\mathrm{XOR}} \right)$ is the probability when the output symbol is $y_{n}^{\mathrm{XOR}}$. 

\section*{Appendix S3: Detailed information capacity of XOR gate}

In this appendix, the details about the information capacity of XOR gate are given. Based on the schematic diagram of information processing process, the amount of information at the input and output are expressed as follows

\begin{equation}
\label{eq16}
{{I}_{\mathrm{in}}}=\sum\limits_{{{x}_{\mathrm{in}}}\in \mathcal{X}}{p\left( {{x}_{\mathrm{in}}} \right){{\log }_{2}}\left( \frac{1}{p\left( {{x}_{\mathrm{in}}} \right)} \right)},
\end{equation}

\begin{equation}
\label{eq17}
{{I}_{\mathrm{out}}}=\sum\limits_{{{y}_{\mathrm{out}}}\in \mathcal{Y}}{p\left( {{y}_{\mathrm{out}}} \right){{\log }_{2}}\left( \frac{1}{p\left( {{y}_{\mathrm{out}}} \right)} \right)},
\end{equation}
where $p\left( {{x}_{\mathrm{in}}} \right)$ is the probability when the input symbol is ${{x}_{\mathrm{in}}}$, $p\left( {{y}_{\mathrm{out}}} \right)$ is the probability when the output symbol is ${{y}_{\mathrm{out}}}$.

Considering all possible input states, we denote the noise $N$ of a process as the uncertainty in the output given the input state

\begin{equation}
\label{eq18}
N=\sum\limits_{{{x}_{\mathrm{in}}}\in \mathcal{X}}{p\left( {{x}_{\mathrm{in}}} \right)}\sum\limits_{{{y}_{\mathrm{out}}}\in \mathcal{Y}}{p\left( {{y}_{\mathrm{out}}}|{{x}_{\mathrm{in}}} \right){{\log }_{2}}\left( \frac{1}{p\left( {{y}_{\mathrm{out}}}|{{x}_{\mathrm{in}}} \right)} \right)},
\end{equation}
where $p\left( {{y}_{\mathrm{out}}}|{{x}_{\mathrm{in}}} \right)$ is the conditional probability of output ${{y}_{\mathrm{out}}}$ given the input state ${{x}_{\mathrm{in}}}$. The mutual information between the input and output is expressed as

\begin{equation}
\label{eq19}
\Omega ={{I}_{\mathrm{out}}}-N.
\end{equation}

Based on \eqref{eq19}, the mutual information between the input and output of XOR gate is obtained. The maximum of mutual information is the information capacity of XOR gate for a single operation.

The input states of XOR gate are classified into 4 cases: $p\left( y_{n}^{\mathrm{XOR}}=0|{{a}_{n}}{{b}_{n}}\in \left\{ 00,11 \right\} \right)$, $p\left( y_{n}^{\mathrm{XOR}}=1|{{a}_{n}}{{b}_{n}}\in \left\{ 01,10 \right\} \right)$, $p\left( y_{n}^{\mathrm{XOR}}=0|{{a}_{n}}{{b}_{n}}\in \left\{ 01,10 \right\} \right)$, $p\left( y_{n}^{\mathrm{XOR}}=1|{{a}_{n}}{{b}_{n}}\in \left\{ 00,11 \right\} \right)$. When ${{a}_{n}}{{b}_{n}}\in \left\{ 00,11 \right\}$, the error probability is expressed as

\begin{equation}
\label{eq20}
{{\xi }_{{{a}_{n}}{{b}_{n}}\in \left\{ 00,11 \right\}}}=p\left( y_{n}^{\mathrm{XOR}}\ne 0|{{a}_{n}}{{b}_{n}}\in \left\{ 00,11 \right\} \right)=\Phi \left( \frac{{{a}_{n}}{{b}_{n}}}{\sigma } \right)\approx 1-\frac{1}{2\sqrt{\pi \beta {{C}_{\mathrm{g}}}}}\frac{{{e}^{-\beta {{C}_{\mathrm{g}}}{{\left( 1-\alpha  \right)}^{2}}{{V}_{\mathrm{d}}}^{2}}}}{\left( 1-\alpha  \right){{V}_{\mathrm{d}}}},
\end{equation}
where the function $\Phi $ is the cumulative normal distribution function of standard Gaussian distribution, which is denoted as $\Phi \left( \omega  \right)=\frac{1}{\sqrt{2\pi }}\int_{-\infty }^{\omega }{{{e}^{-{{\theta }^{2}}/2}}d\theta }$, where $\omega ={{a}_{n}}{{b}_{n}}/\sigma $, $\sigma =\sqrt{1/\beta {{C}_{\mathrm{g}}}}$. When ${{a}_{n}}{{b}_{n}}\in \left\{ 01,10 \right\}$, the error probability is expressed as

\begin{equation}
\label{eq21}
{{\xi }_{{{a}_{n}}{{b}_{n}}\in \left\{ 01,10 \right\}}}=p\left( y_{n}^{XOR}\ne 1|{{a}_{n}}{{b}_{n}}\in \left\{ 01,10 \right\} \right)=\Phi \left( \frac{{{a}_{n}}{{b}_{n}}-{{V}_{\mathrm{d}}}}{\sigma } \right)=\frac{1}{2\sqrt{\pi \beta {{C}_{\mathrm{g}}}}}\frac{{{e}^{-\beta {{C}_{\mathrm{g}}}{{\alpha }^{2}}{{V}_{\mathrm{d}}}^{2}}}}{\alpha {{V}_{\mathrm{d}}}}.
\end{equation}
Based on \eqref{eq20} and \eqref{eq21}, the transition probability of XOR gate is derived as

\begin{equation}
\label{eq22}
\begin{cases}p\Big(y_n^{\mathrm{XOR}}=0|a_nb_n\in\{01,10\}\Big)=\xi_{a_nb_n\in\{00,11\}}\\p\Big(y_n^{\mathrm{XOR}}=1|a_nb_n\in\{01,10\}\Big)=1-\xi_{a_nb_n\in\{00,11\}}\\p\Big(y_n^{\mathrm{XOR}}=0|a_nb_n\in\{00,11\}\Big)=1-\xi_{a_nb_n\in\{01,10\}}\\p\Big(y_n^{\mathrm{XOR}}=1|a_nb_n\in\{00,11\}\Big)=\xi_{a_nb_n\in\{01,10\}}\end{cases}.
\end{equation}

The information capacity of XOR gate for a single operation is given by

\begin{equation}
\label{eq23}
\begin{aligned}
  & {{C}_{\text{XOR}}}=\max I\left( AB;{{Y}_{\mathrm{XOR}}} \right) \\ 
 & \text{  }=\max \sum\limits_{{{a}_{n}}\in A}{\sum\limits_{{{b}_{n}}\in B}{\sum\limits_{y_{n}^{\mathrm{XOR}}\in {{Y}_{\mathrm{XOR}}}}{p\left( {{a}_{n}},{{b}_{n}},y_{n}^{\mathrm{XOR}} \right){{\log }_{2}}\left( \frac{p\left( y_{n}^{\mathrm{XOR}}|{{a}_{n}}{{b}_{n}} \right)}{p\left( y_{n}^{\mathrm{XOR}} \right)} \right)}}}  
\end{aligned}.
\end{equation}

\section*{Appendix S4: Detailed information energy ratio of XOR gate}

In this appendix, the details about the information energy radio of XOR gate are given. 
The mutual information of XOR gate is derived as

\begin{equation}
\label{eq24}
\begin{aligned}
  & \text{ }I\left( AB;{{Y}_{\mathrm{XOR}}} \right)\text{ } \\ 
 & =\sum\limits_{{{a}_{n}}\in A}{\sum\limits_{{{b}_{n}}\in B}{\sum\limits_{y_{n}^{\mathrm{XOR}}\in {{Y}_{\mathrm{XOR}}}}{p\left( {{a}_{n}},{{b}_{n}},y_{n}^{\mathrm{XOR}} \right){{\log }_{2}}\frac{p\left( y_{n}^{\mathrm{XOR}}|{{a}_{n}}{{b}_{n}} \right)}{p\left( y_{n}^{\mathrm{XOR}} \right)}}}} \\ 
 & =\left( {{p}_{00}}+{{p}_{11}} \right)\sum\limits_{y_{n}^{\mathrm{XOR}}\in {{Y}_{\mathrm{XOR}}}}{p\left( y_{n}^{\mathrm{XOR}}|{{a}_{n}}{{b}_{n}}=00 \right){{\log }_{2}}\frac{p\left( y_{n}^{\mathrm{XOR}}|{{a}_{n}}{{b}_{n}}=00 \right)}{p\left( y_{n}^{\mathrm{XOR}} \right)}} \\ 
 & \ \ \ +\left( {{p}_{01}}+{{p}_{10}} \right)\sum\limits_{y_{n}^{\mathrm{XOR}}\in {{Y}_{\mathrm{XOR}}}}{p\left( y_{n}^{\mathrm{XOR}}|{{a}_{n}}{{b}_{n}}=01 \right){{\log }_{2}}\frac{p\left( y_{n}^{\mathrm{XOR}}|{{a}_{n}}{{b}_{n}}=01 \right)}{p\left( y_{n}^{\mathrm{XOR}} \right)}} \\ 
 & =\left( {{\left\| P_{\mathrm{XOR}}^{\mathrm{trans}}\centerdot {{\left[ \begin{matrix}
   1 & 0 & 0 & 0  \\
\end{matrix} \right]}^{\mathrm{T} }} \right\|}_{1}}+{{\left\| P_{\mathrm{XOR}}^{\mathrm{trans}}\cdot {{\left[ \begin{matrix}
   0 & 0 & 0 & 1  \\
\end{matrix} \right]}^{\mathrm{T} }} \right\|}_{1}} \right)\sum\limits_{y_{n}^{\mathrm{XOR}}\in {{Y}_{\mathrm{XOR}}}}{p\left( y_{n}^{\mathrm{XOR}}|{{a}_{n}}{{b}_{n}}=00 \right){{\log }_{2}}\frac{p\left( y_{n}^{\mathrm{XOR}}|{{a}_{n}}{{b}_{n}}=00 \right)}{p\left( y_{n}^{\mathrm{XOR}} \right)}} \\ 
 & \ \ \ +\left( {{\left\| P_{\mathrm{XOR}}^{\mathrm{trans}}\centerdot {{\left[ \begin{matrix}
   0 & 1 & 0 & 0  \\
\end{matrix} \right]}^{\mathrm{T} }} \right\|}_{1}}+{{\left\| P_{\mathrm{XOR}}^{\mathrm{trans}}\cdot {{\left[ \begin{matrix}
   0 & 0 & 1 & 0  \\
\end{matrix} \right]}^{\mathrm{T} }} \right\|}_{1}} \right)\sum\limits_{y_{n}^{\mathrm{XOR}}\in {{Y}_{\mathrm{XOR}}}}{p\left( y_{n}^{\mathrm{XOR}}|{{a}_{n}}{{b}_{n}}=01 \right){{\log }_{2}}\frac{p\left( y_{n}^{\mathrm{XOR}}|{{a}_{n}}{{b}_{n}}=01 \right)}{p\left( y_{n}^{\mathrm{XOR}} \right)}} \\ 
\end{aligned},
\end{equation}
where ${{p}_{ab}}$ is the probability when the input symbols of XOR gate are ${{a}_{n}}$ and ${{b}_{n}}$ at the time step $n$. The norm of vector $l$ is ${{\left\| l \right\|}_{1}}=\sum\limits_{i=1}^{n}{\left| {{l}_{i}} \right|}$. Superscript $\mathrm{T} $ is a transposing operation for a matrix. Based on \eqref{eq24}, the information energy radio of XOR gate can be rewritten in detail as

\begin{equation}
\label{eq25}
\begin{aligned}
  & {{\eta }_{\mathrm{XOR}}}= \\ 
 & \frac{\left[ \begin{aligned}
  & \left( {{\left\| \mathbf{P}_{\mathrm{XOR}}^{\mathrm{trans}}\cdot {{\left[ \begin{matrix}
   1 & 0 & 0 & 0  \\
\end{matrix} \right]}^{\mathrm{T} }} \right\|}_{1}}+{{\left\| \mathbf{P}_{\mathrm{XOR}}^{\mathrm{trans}}\cdot {{\left[ \begin{matrix}
   0 & 0 & 0 & 1  \\
\end{matrix} \right]}^{\mathrm{T} }} \right\|}_{1}} \right)\sum\limits_{y_{n}^{\mathrm{XOR}}\in {{Y}_{\mathrm{XOR}}}}{\left( p\left( y_{n}^{\mathrm{XOR}}|{{a}_{n}}{{b}_{n}}=00 \right){{\log }_{2}}\left( \frac{p\left( y_{n}^{\mathrm{XOR}}|{{a}_{n}}{{b}_{n}}=00 \right)}{p\left( y_{n}^{\mathrm{XOR}} \right)} \right) \right)}+ \\ 
 & \text{   }\left( {{\left\| \mathbf{P}_{\mathrm{XOR}}^{\mathrm{trans}}\cdot {{\left[ \begin{matrix}
   0 & 1 & 0 & 0  \\
\end{matrix} \right]}^{\mathrm{T} }} \right\|}_{1}}+{{\left\| \mathbf{P}_{\mathrm{XOR}}^{\mathrm{trans}}\cdot {{\left[ \begin{matrix}
   0 & 0 & 1 & 0  \\
\end{matrix} \right]}^{\mathrm{T} }} \right\|}_{1}} \right)\sum\limits_{y_{n}^{\mathrm{XOR}}\in {{Y}_{\mathrm{XOR}}}}{\left( p\left( y_{n}^{\mathrm{XOR}}|{{a}_{n}}{{b}_{n}}=01 \right){{\log }_{2}}\left( \frac{p\left( y_{n}^{\mathrm{XOR}}|{{a}_{n}}{{b}_{n}}=01 \right)}{p\left( y_{n}^{\mathrm{XOR}} \right)} \right) \right)} \\ 
\end{aligned} \right]}{\sum\limits_{{{a}_{n-1}}{{b}_{n-1}}}{\sum\limits_{{{a}_{n}}{{b}_{n}}}{{{\left( \begin{matrix}
   {{E}_{00\to 00}}{{p}_{00\to 00}} & {{E}_{00\to 01}}{{p}_{00\to 01}} & {{E}_{00\to 10}}{{p}_{00\to 10}} & {{E}_{00\to 11}}{{p}_{00\to 11}}  \\
   {{E}_{01\to 00}}{{p}_{01\to 00}} & {{E}_{01\to 01}}{{p}_{01\to 01}} & {{E}_{01\to 10}}{{p}_{01\to 10}} & {{E}_{01\to 11}}{{p}_{01\to 11}}  \\
   {{E}_{10\to 00}}{{p}_{10\to 00}} & {{E}_{10\to 01}}{{p}_{10\to 01}} & {{E}_{10\to 10}}{{p}_{10\to 10}} & {{E}_{10\to 11}}{{p}_{10\to 11}}  \\
   {{E}_{11\to 00}}{{p}_{11\to 00}} & {{E}_{11\to 01}}{{p}_{11\to 01}} & {{E}_{11\to 10}}{{p}_{11\to 10}} & {{E}_{11\to 11}}{{p}_{11\to 11}}  \\
\end{matrix} \right)}_{{{a}_{n-1}}{{b}_{n-1}},{{a}_{n}}{{b}_{n}}}}}}} \\ 
\end{aligned}.
\end{equation}

\section*{Appendix S5: Detailed information energy radio of parity check circuit}

In this appendix, the details about the information energy radio of parity check circuit are given. Based on the information energy ratio of XOR gate, the information energy ratio of parity check circuit is investigated. Parity check circuits perform the function of detecting the number of logic 1 among three input symbols of the circuit.

The sequences of three input symbols with length $M$ are represented as ${{S}_{A}}=\left\{ {{a}_{1}},...{{a}_{n-1}},{{a}_{n}},...,{{a}_{M}} \right\}$, ${{S}_{B}}=\left\{ {{b}_{1}},...{{b}_{n-1}},{{b}_{n}},...,{{b}_{M}} \right\}$ and ${{S}_{C}}=\left\{ {{c}_{1}},...{{c}_{n-1}},{{c}_{n}},...,{{c}_{M}} \right\}$, through the input $A$, $B$ and $C$. ${{a}_{n}}$, ${{b}_{n}}$ and ${{c}_{n}}$ represent the three input symbols at the time step $n$ with ${{a}_{n}}{{b}_{n}}{{c}_{n}}\in \left\{ 000,001,010,011,100,101,110,111 \right\}$. Suppose that three inputs of the parity check circuit are independent identity distributions (i.i.d.). Based on the mutual information of XOR gate, the mutual information between the input and output of parity check circuit at the time step $n$ is

\begin{equation}
 \label{eq26}
\begin{aligned}
  & I\left( ABC;{{Y}_{\mathrm{parity}}} \right)=\sum\limits_{{{a}_{n}}\in A}{\sum\limits_{{{b}_{n}}\in B}{\sum\limits_{{{c}_{n}}\in C}{\sum\limits_{y_{n}^{\mathrm{parity}}\in {{Y}_{\mathrm{XOR}}}}{p\left( {{a}_{n}},{{b}_{n}},{{c}_{n}},y_{n}^{\mathrm{parity}} \right){{\log }_{2}}\left( \frac{p\left( {{a}_{n}},{{b}_{n}},{{c}_{n}},y_{n}^{\mathrm{parity}} \right)}{p\left( {{a}_{n}}{{b}_{n}}{{c}_{n}} \right)p\left( y_{n}^{\mathrm{parity}} \right)} \right)}}}} \\ 
 & \text{             }=\sum\limits_{{{a}_{n}}\in A}{\sum\limits_{{{b}_{n}}\in B}{\sum\limits_{{{c}_{n}}\in C}{\sum\limits_{y_{n}^{\mathrm{parity}}\in {{Y}_{\mathrm{XOR}}}}{p\left( {{a}_{n}},{{b}_{n}},{{c}_{n}},y_{n}^{\mathrm{parity}} \right){{\log }_{2}}\left( \frac{p\left( y_{n}^{\mathrm{parity}}|{{a}_{n}}{{b}_{n}}{{c}_{n}} \right)}{p\left( y_{n}^{\mathrm{parity}} \right)} \right)}}}} \\ 
\end{aligned},
\end{equation}
where $y_{n}^{\mathrm{parity}}$ is the output symbol of XOR2 at the time step $n$, $y_{n}^{\mathrm{parity}}\in {{Y}_{\mathrm{parity}}}$. $p\left( {{a}_{n}},{{b}_{n}},{{c}_{n}},y_{n}^{\mathrm{parity}} \right)$ is the joint probability when three input symbols of parity check circuit are ${{a}_{n}}{{b}_{n}}{{c}_{n}}$ and the output symbol is $y_{n}^{\mathrm{parity}}$, $p\left( {{a}_{n}}{{b}_{n}}{{c}_{n}} \right)$ is the probability when three input symbols are ${{a}_{n}}{{b}_{n}}{{c}_{n}}$, $p\left( y_{n}^{\mathrm{parity}}|{{a}_{n}}{{b}_{n}}{{c}_{n}} \right)$ is the conditional probability when the output symbol is $y_{n}^{\mathrm{parity}}$ and three input symbols are ${{a}_{n}}{{b}_{n}}{{c}_{n}}$, $p\left( y_{n}^{\mathrm{parity}} \right)$ is the probability when the output symbol is $y_{n}^{\mathrm{parity}}$. For all eight cases of the inputs and three cases of the output, the mutual information between the input and output of parity check circuits can be obtained by traversing all 24 cases.

The average energy consumption of a single computing of parity check circuit is expressed as 

\begin{equation}
 \label{eq27}
\overline{E}_{\mathrm{parity}}^{\mathrm{diss}}\text{=}\sum\limits_{{{a}_{n-1}}{{b}_{n-1}}{{c}_{n-1}}}{\sum\limits_{{{a}_{n}}{{b}_{n}}{{c}_{n}}}{{{\left( \mathsf{E}_{\mathrm{XOR}}^{\mathrm{diss}}\cdot \mathsf{P}_{\mathrm{XOR1}}^{\mathrm{trans}}\text{+}\mathsf{E}_{\mathrm{XOR}}^{\mathrm{diss}}\cdot \mathsf{P}_{\mathrm{XOR2}}^{\mathrm{trans}} \right)}_{{{a}_{n-1}}{{b}_{n-1}}{{c}_{n-1}},}}_{{{a}_{n}}{{b}_{n}}{{c}_{n}}}}},
\end{equation}
where $\mathbf{P}_{\mathrm{XOR1}}^{\mathrm{trans}}$ and $\mathbf{P}_{\mathrm{XOR2}}^{\mathrm{trans}}$ are the input state transition matrixes of XOR1 and XOR2 for a single computing of parity check circuit, which are denoted as

\begin{equation}
 \label{eq28}
\mathbf{P}_{\mathrm{XOR1}}^{\mathrm{trans}}=\left( \begin{matrix}
   {{p}_{{{a}_{n}}}}^{2}{{p}_{{{b}_{n}}}}^{2} & {{p}_{{{a}_{n}}}}^{2}{{p}_{{{b}_{n}}}}\overline{{{p}_{{{b}_{n}}}}} & {{p}_{{{a}_{n}}}}\overline{{{p}_{a}}}{{p}_{{{b}_{n}}}}^{2} & {{p}_{{{a}_{n}}}}\overline{{{p}_{{{a}_{n}}}}}{{p}_{{{b}_{n}}}}\overline{{{p}_{{{b}_{n}}}}}  \\
   {{p}_{{{a}_{n}}}}^{2}{{p}_{{{b}_{n}}}}\overline{{{p}_{{{b}_{n}}}}} & {{p}_{{{a}_{n}}}}^{2}{{\overline{{{p}_{{{b}_{n}}}}}}^{2}} & {{p}_{{{a}_{n}}}}\overline{{{p}_{{{a}_{n}}}}}{{p}_{{{b}_{n}}}}\overline{{{p}_{{{b}_{n}}}}} & {{p}_{{{a}_{n}}}}\overline{{{p}_{{{a}_{n}}}}}{{\overline{{{p}_{{{b}_{n}}}}}}^{2}}  \\
   {{p}_{{{a}_{n}}}}\overline{{{p}_{{{a}_{n}}}}}{{p}_{{{b}_{n}}}}^{2} & {{p}_{{{a}_{n}}}}\overline{{{p}_{{{a}_{n}}}}}{{p}_{{{b}_{n}}}}\overline{{{p}_{{{b}_{n}}}}} & {{\overline{{{p}_{{{a}_{n}}}}}}^{2}}{{p}_{{{b}_{n}}}}^{2} & {{\overline{{{p}_{{{a}_{n}}}}}}^{2}}{{p}_{{{b}_{n}}}}\overline{{{p}_{{{b}_{n}}}}}  \\
   {{p}_{{{a}_{n}}}}\overline{{{p}_{{{a}_{n}}}}}{{p}_{{{b}_{n}}}}\overline{{{p}_{{{b}_{n}}}}} & {{p}_{{{a}_{n}}}}\overline{{{p}_{{{a}_{n}}}}}{{\overline{{{p}_{{{b}_{n}}}}}}^{2}} & {{\overline{{{p}_{{{a}_{n}}}}}}^{2}}{{p}_{{{b}_{n}}}}\overline{{{p}_{{{b}_{n}}}}} & {{\overline{{{p}_{{{a}_{n}}}}}}^{2}}{{\overline{{{p}_{{{b}_{n}}}}}}^{2}}  \\
\end{matrix} \right),
\end{equation}

\begin{equation}
 \label{eq29}
\mathbf{P}_{\mathrm{XOR2}}^{\mathrm{trans}}=\left( \begin{matrix}
   {{\lambda }_{1}}{{p}_{{{c}_{n}}}}^{2} & {{\lambda }_{1}}{{p}_{{{c}_{n}}}}\overline{{{p}_{{{c}_{n}}}}} & {{\lambda }_{2}}{{p}_{{{c}_{n}}}}^{2} & {{\lambda }_{2}}{{p}_{{{c}_{n}}}}\overline{{{p}_{{{c}_{n}}}}}  \\
   {{\lambda }_{1}}{{p}_{{{c}_{n}}}}\overline{{{p}_{{{c}_{n}}}}} & {{\lambda }_{1}}{{\overline{{{p}_{{{c}_{n}}}}}}^{2}} & {{\lambda }_{2}}{{p}_{{{c}_{n}}}}\overline{{{p}_{{{c}_{n}}}}} & {{\lambda }_{2}}{{\overline{{{p}_{{{c}_{n}}}}}}^{2}}  \\
   {{\lambda }_{3}}{{p}_{{{c}_{n}}}}^{2} & {{\lambda }_{3}}{{p}_{{{c}_{n}}}}\overline{{{p}_{{{c}_{n}}}}} & {{\lambda }_{4}}{{p}_{{{c}_{n}}}}^{2} & {{\lambda }_{4}}{{p}_{{{c}_{n}}}}\overline{{{p}_{{{c}_{n}}}}}  \\
   {{\lambda }_{3}}{{p}_{{{c}_{n}}}}\overline{{{p}_{{{c}_{n}}}}} & {{\lambda }_{3}}{{\overline{{{p}_{{{c}_{n}}}}}}^{2}} & {{\lambda }_{4}}{{p}_{{{c}_{n}}}}\overline{{{p}_{{{c}_{n}}}}} & {{\lambda }_{4}}{{\overline{{{p}_{{{c}_{n}}}}}}^{2}}  \\
\end{matrix} \right),
\end{equation}
where each matrix element of $\mathbf{P}_{\mathrm{XOR1}}^{\mathrm{trans}}$ and $\mathbf{P}_{\mathrm{XOR2}}^{\mathrm{trans}}$ is the transition probability of the two input symbols of XOR1 and XOR2 between the time step $n-1$ and $n$, respectively. For simplicity, ${{\lambda }_{1}}$, ${{\lambda }_{2}}$ and ${{\lambda }_{3}}$ are introduced and are expressed as follows

\begin{equation}
 \label{eq30}
\left\{ \begin{aligned}
  & {{\lambda }_{1}}={{p}_{{{a}_{n}}}}^{2}{{p}_{{{b}_{n}}}}^{2}+2{{p}_{{{a}_{n}}}}\overline{{{p}_{{{a}_{n}}}}}{{p}_{{{b}_{n}}}}\overline{{{p}_{{{b}_{n}}}}}+{{\overline{{{p}_{{{a}_{n}}}}}}^{2}}{{\overline{{{p}_{{{b}_{n}}}}}}^{2}} \\ 
 & {{\lambda }_{2}}={{p}_{{{a}_{n}}}}^{2}{{p}_{{{b}_{n}}}}\overline{{{p}_{{{b}_{n}}}}}+{{p}_{{{a}_{n}}}}\overline{{{p}_{{{a}_{n}}}}}{{p}_{{{b}_{n}}}}^{2}\text{+}{{p}_{{{a}_{n}}}}\overline{{{p}_{{{a}_{n}}}}}{{\overline{{{p}_{{{b}_{n}}}}}}^{2}}\text{+}{{\overline{{{p}_{{{a}_{n}}}}}}^{2}}{{p}_{b}}\overline{{{p}_{{{b}_{n}}}}} \\ 
 & {{\lambda }_{3}}={{p}_{{{a}_{n}}}}^{2}{{p}_{{{b}_{n}}}}\overline{{{p}_{{{b}_{n}}}}}+{{p}_{{{a}_{n}}}}\overline{{{p}_{{{b}_{n}}}}}{{p}_{{{b}_{n}}}}^{2}+{{p}_{{{a}_{n}}}}\overline{{{p}_{{{a}_{n}}}}}{{\overline{{{p}_{{{b}_{n}}}}}}^{2}}+{{\overline{{{p}_{{{a}_{n}}}}}}^{2}}{{p}_{{{b}_{n}}}}\overline{{{p}_{{{b}_{n}}}}} \\ 
\end{aligned} \right .,
\end{equation}
where $\overline{{{p}_{s}}}=1-{{p}_{s}}$, $s\in \left\{ {{a}_{n}},{{b}_{n}},{{c}_{n}} \right\}$. ${{p}_{{{a}_{n}}}}$ is the probability when the input symbol ${{a}_{n}}$ is logic 0, ${{p}_{{{b}_{n}}}}$ is the probability when the input symbol ${{b}_{n}}$ is logic 0, and ${{p}_{{{c}_{n}}}}$ is the probability when the input symbol ${{c}_{n}}$ is logic 0.

Furthermore, combining with \eqref{eq26} and \eqref{eq27}, the information energy ratio of parity check circuit is expressed as

\begin{equation}
 \label{eq31}
\begin{aligned}
  & {{\eta }_{\mathrm{parity}}}=I\left( ABC;{{Y}_{\mathrm{parity}}} \right)/\overline{E}_{\mathrm{parity}}^{\mathrm{diss}} \\ 
 & =\frac{\sum\limits_{{{a}_{n}}\in A}{\sum\limits_{{{b}_{n}}\in B}{\sum\limits_{{{c}_{n}}\in C}{\sum\limits_{y_{n}^{\mathrm{parity}}\in {{Y}_{\mathrm{XOR}}}}{p\left( {{a}_{n}},{{b}_{n}},{{c}_{n}},y_{n}^{\mathrm{parity}} \right){{\log }_{2}}\left( \frac{p\left( y_{n}^{\mathrm{parity}}|{{a}_{n}}{{b}_{n}}{{c}_{n}} \right)}{p\left( y_{n}^{\mathrm{parity}} \right)} \right)}}}}}{\sum\limits_{{{a}_{n-1}}{{b}_{n-1}}{{c}_{n-1}}}{\sum\limits_{{{a}_{n}}{{b}_{n}}{{c}_{n}}}{{{\left( \mathbf{E}_{\mathrm{XOR}}^{\mathrm{diss}}\cdot \mathbf{P}_{\mathrm{XOR1}}^{\mathrm{trans}}+E_{\mathrm{XOR}}^{\mathrm{diss}}\cdot P_{\mathrm{XOR2}}^{\mathrm{trans}} \right)}_{{{a}_{n-1}}{{b}_{n-1}}{{c}_{n-1}},{{a}_{n}}{{b}_{n}}{{c}_{n}}}}}}} \\ 
\end{aligned}.
\end{equation}

%%% Each figure should be on its own page
% \begin{figure}
% \centering
% \includegraphics[width=\textwidth]{example-image}
% \caption{First figure}
% \end{figure}

% \begin{figure}
% \centering
% \includegraphics[width=\textwidth]{frog}
% \caption{Second figure}
% \end{figure}

% \begin{table}\centering
% \caption{This is a table}

% \begin{tabular}{lrrr}
% Species & CBS & CV & G3 \\
% \midrule
% 1. Acetaldehyde & 0.0 & 0.0 & 0.0 \\
% 2. Vinyl alcohol & 9.1 & 9.6 & 13.5 \\
% 3. Hydroxyethylidene & 50.8 & 51.2 & 54.0\\
% \bottomrule
% \end{tabular}
% \end{table}

%%% Add this line AFTER all your figures and tables
% \FloatBarrier

% \movie{Type legend for the movie here.}

% \movie{Type legend for the other movie here. Adding longer text to show what happens, to decide on alignment and/or indentations.}

% \movie{A third movie, just for kicks.}

% \dataset{dataset_one.txt}{Type or paste legend here.}

% \dataset{dataset_two.txt}{Type or paste legend here. Adding longer text to show what happens, to decide on alignment and/or indentations for multi-line or paragraph captions.}

\bibliography{pnas-sample}

\end{document}
